# Supplementary material for: HCSD: the human cancer secretome database
Source: Database (Oxford). 2015 Jun 13;2015:bav051. doi: 10.1093/database/bav051 (PMC4480035; doi:10.1093/database/bav051)
Supplement: Supplementary Data [file supp_bav051_suppl_data.zip]

Archive with 2 entries (2 files):
- supplementary file1.xlsx
- supplementary txt.doc
