# Supplementary material for: HCSD: the human cancer secretome database
Source: Database (Oxford). 2015 Jun 13;2015:bav051. doi: 10.1093/database/bav051 (PMC4480035; doi:10.1093/database/bav051)
Supplement: Supplementary Data [file supp_bav051_suppl_data.zip › supplementary file1.xlsx]

## Sheet: Sheet1
The list of the genes in HCSD
	GENE NAME
1	ADAMTS8
2	NRXN1
3	FGFRL1
4	DLG3
5	IGHD
6	IGHA1
7	IGHA2
8	IGHG2
9	IGHG4
10	IGHG3
11	IGHG1
12	BZW1
13	ADAM19
14	TRBC2
15	AKAP9
16	HPCAL1
17	ALDH3A1
18	WNK1
19	NEO1
20	HEATR1
21	IGHM
22	CAV1
23	TSPO
24	DIP2B
25	SCRIB
26	ICAM5
27	SAMHD1
28	ANTXR2
29	DCTN4
30	PABPN1
31	COPS6
32	EIF3J
33	UBR3
34	IPO9
35	MAPK1
36	QDPR
37	SCFD1
38	CARM1
39	IPO5
40	C7orf28A
41	SUGT1
42	MAPK3
43	WDR74
44	PMPCB
45	LEMD3
46	KIAA0368
47	ECM29
48	CYC1
49	NDUFA2
50	ULBP2
51	MMS19
52	DNAJC7
53	EEF1E1
54	SMARCC1
55	MLL4
56	NUP188
57	SORD
58	BCAT2
59	OLFML2A
60	TIMM44
61	ADPRHL2
62	PPP1R8
63	TMEM165
64	TIMM22
65	RABEP2
66	EPS15
67	NDUFA9
68	LAMA3
69	ULBP3
70	APLP2
71	NDUFS3
72	SPCS2
73	LRRC47
74	MTHFS
75	PSMD11
76	THOC2
77	HSD17B10
78	PPP2R1A
79	SMCHD1
80	PGP
81	ADK
82	PEX19
83	ISOC1
84	PYCRL
85	PRPF4B
86	PIGS
87	QSOX2
88	UBFD1
89	ASTN2
90	ZNF598
91	RAB21
92	DSC3
93	ITGA6
94	NOC2L
95	RRAS2
96	TBC1D15
97	RANBP1
98	SLC25A13
99	BSG
100	ACADS
101	EMC7
102	RBX1
103	NDUFS6
104	C6orf108
105	C20orf27
106	MAN2C1
107	MIA3
108	GPD1L
109	EFNA3
110	SCRN1
111	RPP38
112	GLT25D1
113	COLGALT1
114	CLPTM1
115	TP53RK
116	SMS
117	SMO
118	ISOC2
119	MCCC1
120	LYPLAL1
121	TTC38
122	KCNQ1
123	TRAF2
124	ATG7
125	PEPD
126	TUFM
127	TOMM22
128	LRCH4
129	MRPL10
130	IRF2BP2
131	PRDX3
132	MRPL22
133	PELP1
134	NLE1
135	FKBP3
136	ERP29
137	MRPL1
138	COPS4
139	HINT2
140	ANAPC2
141	PTK2
142	MAN1B1
143	GLG1
144	MRPL19
145	HDHD2
146	PNPT1
147	POLDIP2
148	DENR
149	DDX54
150	CNOT10
151	PLEKHA5
152	TOE1
153	RAB3GAP1
154	GCN1L1
155	RAVER1
156	GTF3C5
157	EXOC4
158	TARSL2
159	IGBP1
160	PGRMC1
161	OTUB1
162	LMAN2
163	CALML4
164	WDFY1
165	SRP68
166	S100A13
167	IL18
168	NAPRT1
169	SNX2
170	PPP1R7
171	NSFL1C
172	ZBTB6
173	PPWD1
174	OS9
175	GIGYF2
176	METTL1
177	ZCCHC8
178	NUP35
179	SPC24
180	DDX1
181	GLRX3
182	CACNA2D1
183	PGRMC2
184	ACADM
185	EXOSC8
186	ADSL
187	RPRD2
188	WDR43
189	POLR2D
190	ial precursor ECH1
191	ECH1
192	GNPTG
193	FUT11
194	SF3B4
195	2014-09-15
196	TCEB3B
197	NPM3
198	EEF1G
199	GOSR1
200	ASNA1
201	RNASEH2B
202	HNRNPM
203	PTPDC1
204	UBXD7
205	UBXN7
206	ARHGAP4
207	HYAL1
208	VPS33A
209	TBRG4
210	TSR1
211	NF1
212	TNPO3
213	HSPA14
214	PPIL1
215	RHOC
216	RHOA
217	RHOB
218	NAGK
219	TP53I11
220	DHCR7
221	PHB
222	VTA1
223	FGF11
224	MRPS28
225	QARS
226	NOL11
227	LIN7C
228	GTF2F1
229	HEATR2
230	TGM3
231	ELL
232	OXCT1
233	DIABLO
234	HS3ST1
235	LRPPRC
236	TYMP
237	RPL32
238	GALK1
239	ECHS1
240	IDH3B
241	COMMD9
242	SDRO
243	ESCO2
244	GPI
245	CNDP2
246	CAD
247	PCK2
248	SSR4
249	TXNRD2
250	PRMT5
251	THUMPD1
252	HMGCL
253	LSM5
254	RALA
255	RALB
256	DBNL
257	MTA1
258	MTA3
259	MTA2
260	TMEM43
261	ASPSCR1
262	SUMF1
263	HPDL
264	PGLS
265	AQR
266	MRPS7
267	ATP5O
268	NDUFV3
269	MRPS9
270	C15orf23
271	DDX47
272	FAF2
273	PGM2
274	PPP3CB
275	SLC9A3R2
276	NBAS
277	PKP2
278	GFER
279	NHLRC2
280	PMM2
281	LAMP1
282	YARS2
283	TMEM59
284	EPS15L1
285	PAAF1
286	URM1
287	WDR18
288	GBE1
289	COX20
290	LSM12
291	HDHD1A
292	ARAP3
293	HTRA2
294	ATXN10
295	ZYX
296	MPI
297	CASP2
298	EMG1
299	CCDC43
300	CCDC58
301	C19orf10
302	MAP2K4
303	PFDN1
304	MRPL46
305	EIF2B5
306	MRPL9
307	PSMD5
308	GRPEL1
309	CPNE3
310	BST1
311	RAN
312	TIMM9
313	PIPOX
314	RABAC1
315	NAPG
316	MORC3
317	ZNF313
318	PPP1R14A
319	PCDHGA10
320	OVCA2
321	MAP3K7IP1
322	C1orf77
323	CHTOP
324	ARID1A
325	CYFIP1
326	SMARCD1
327	TFF3
328	DNAJA3
329	NUP210
330	C19orf43
331	CHSY1
332	GRWD1
333	PRF1
334	COQ6
335	SHPK
336	GLOD4
337	DTYMK
338	SFRS14
339	EML5
340	CNTLN
341	MTDH
342	ACSS1
343	GART
344	GBAS
345	MAGT1
346	GPN1
347	TRIM28
348	UBE2CBP
349	C14orf156
350	SLIRP
351	TIMM50
352	MPZL1
353	EIF4B
354	AGFG1
355	RNF25
356	ALG1
357	AKR1A1
358	TRUB1
359	COIL
360	ZNF259
361	ZPR1
362	RBKS
363	DNAJC8
364	CENPC1
365	COPS5
366	FAM175B
367	MRPS27
368	GK
369	TOMM70A
370	NDUFA13
371	HIBADH
372	ITPA
373	SARS2
374	SMYD5
375	SUCLA2
376	POLR1C
377	LIG4
378	XPNPEP1
379	LYRM2
380	KRAS
381	UBE2L3
382	MESDC2
383	TMEM109
384	CHN2
385	LYRM4
386	PPP1R2
387	TPPP3
388	LONP1
389	ABHD14B
390	PDHX
391	UQCRC1
392	HIF1AN
393	NFU1
394	SLC25A11
395	RANBP6
396	2014-09-06
397	2014-09-08
398	PGGT1B
399	FNTA
400	CTCFL
401	OSBP
402	PSMG1
403	UPP1
404	BXDC2
405	BRIX1
406	ACOT1
407	PSMB6
408	MRPL49
409	PFDN4
410	ALDH16A1
411	CXorf26
412	PBDC1
413	ondrial precursor MTHFD2
414	MTHFD2
415	UBE2V2
416	UBE2V1
417	SURF1
418	GANAB
419	MAP1S
420	ELP4
421	EIF2B4
422	ECHDC3
423	PFKL
424	ACSL3
425	METAP1
426	CECR5
427	DYNC1LI1
428	VBP1
429	CCT6A
430	CDAN1
431	PCBD2
432	ACBD3
433	TPR
434	LACTB2
435	SNX5
436	BLM
437	KARS
438	C20orf4
439	AEBP1
440	DBT
441	C21orf33
442	PDHB
443	PSMB7
444	MYH14
445	GALNS
446	SDHB
447	DPF2
448	PMPCA
449	ELF1
450	WDR13
451	PGAM1
452	VPS11
453	PDCD6
454	SRP19
455	C11orf54
456	RPL4
457	RARS2
458	LGALS1
459	ARMC8
460	LIMCH1
461	S100A6
462	S100A4
463	DNM1L
464	KRT80
465	RAB3GAP2
466	JMJD1B
467	KDM3B
468	DCPS
469	MTCH2
470	DKC1
471	SKIV2L2
472	NOLC1
473	MYEF2
474	KIAA0776
475	RPS2
476	CASK
477	CLTB
478	RBM39
479	EIF5A
480	EIF5AL1
481	MAP2K1IP1
482	LAMTOR3
483	ETF1
484	CASP7
485	LSM3
486	SIRT1
487	SMTN
488	TRAPPC6B
489	CUL4A
490	UFC1
491	SNX27
492	UBR1
493	PIN1
494	PDCD5
495	HINT1
496	EIF5A2
497	SUMO2
498	MAP2
499	NMT1
500	RPAP2
501	CAPZA1
502	EIF4H
503	CIAPIN1
504	GNA13
505	PURB
506	UBA3
507	PPP1CB
508	RYR2
509	TMEM245
510	C9orf5
511	PSMD12
512	PCNP
513	KLHDC2
514	ZEB1
515	FARSA
516	SHCBP1
517	CPSF6
518	NAP1L4
519	XPO7
520	NAP1L1
521	AIP
522	RPS11
523	POLDIP3
524	RBBP4
525	LSM7
526	ABCE1
527	THOC4
528	ALYREF
529	TMSB10
530	CNOT3
531	SR140
532	HYOU1
533	KIF5B
534	RANBP3
535	PPP1CC
536	COG4
537	ADRBK1
538	CAPZA2
539	SPAG7
540	CA8
541	MAP4
542	PPP4R1
543	LEO1
544	CAP1
545	KPNA4
546	LGALS3
547	CHML
548	C11orf2
549	UBE2O
550	KIF5C
551	ZC3HAV1
552	CHD7
553	DCTN2
554	PSMC6
555	TBCA
556	IMPA1
557	FBP1
558	ATP9B
559	CARD18
560	CALM3
561	CALM1
562	CALM2
563	CALML3
564	PURA
565	GALNT2
566	ASPDH
567	EML6
568	CCDC6
569	APRT
570	PLP2
571	NOL9
572	TOR1AIP2
573	PPP1R14B
574	GPKOW
575	CAT
576	CARS
577	LYSMD2
578	POGZ
579	CHM
580	DPP3
581	TMEM33
582	TRAPPC6A
583	HECTD1
584	MED27
585	RBM8A
586	CDC73
587	SNRNP200
588	CHRAC1
589	IMPDH1
590	IMPDH2
591	FUBP1
592	AGPS
593	CLIC6
594	GGA3
595	PPP1R11
596	ARAP1
597	TSSC4
598	CPT1A
599	SCG2
600	TERF2IP
601	TCOF1
602	SEPHS2
603	WDR91
604	ETHE1
605	PANK4
606	PLCL2
607	NFKB1
608	TPI1
609	TNFSF15
610	COX6B1
611	GSN
612	ANKFY1
613	RPS12
614	TGM2
615	ATG12
616	CLIC1
617	FAM46C
618	NCK1
619	PLLP
620	LUZP1
621	ARL6IP1
622	PPP2R4
623	USP15
624	RYR3
625	USP4
626	VEGFA
627	BIN2
628	ACYP1
629	GAN
630	COG6
631	DUS3L
632	RFX8
633	XYLB
634	FNDC3A
635	PPP4C
636	FHL1
637	GSTA1
638	STOM
639	DCTN6
640	GALE
641	TRIM25
642	ZFAND1
643	TRIM16
644	CLTA
645	ACIN1
646	PPP1R12B
647	TIMM8B
648	LZTFL1
649	PFDN6
650	HGD
651	CREBL1
652	ATF6B
653	SPATS2L
654	VSIG2
655	NDRG2
656	ABI1
657	FAM136A
658	ETFB
659	USP5
660	UBXN1
661	FXR1
662	FUBP3
663	PPCS
664	BIN1
665	BAT1
666	DDX39B
667	SSB
668	UBQLN2
669	TRIM33
670	KPNA3
671	POP7
672	PFDN2
673	PGM2L1
674	EXOSC3
675	FAM107B
676	HEXIM1
677	FBXL8
678	CCDC40
679	HEBP2
680	RSBN1L
681	GLO1
682	CGN
683	MAPT
684	RTN3
685	STT3B
686	UBQLN4
687	STK39
688	KAT2A
689	ZC3HAV1L
690	CDKN2C
691	ACP1
692	DDX39
693	DDX39A
694	ARHGDIA
695	RPL7L1
696	MYO1D
697	RNF113A
698	CYB5A
699	G6PD
700	LRRC36
701	HARS
702	GTF2F2
703	PACS1
704	TCERG1
705	PSMA2
706	LARS
707	SEC23IP
708	DOCK7
709	EDF1
710	GIMAP7
711	UBQLN1
712	SFTPB
713	CALB1
714	NPLOC4
715	UBE2Z
716	PARP1
717	MCM2
718	UBA5
719	TBL3
720	HSBP1
721	HTATIP2
722	CDV3
723	CLIC3
724	SSRP1
725	SAFB2
726	SAFB
727	SNX3
728	MKS1
729	DYNLRB2
730	DYNLRB1
731	RPS15
732	FOXK1
733	GALC
734	RPL13A
735	DOCK11
736	CCDC50
737	EIF3E
738	PEA15
739	U2AF1
740	FRG1
741	ADSS
742	STK10
743	PHGDH
744	CMPK2
745	CAST
746	ITIH3
747	MRPL14
748	TOM1L1
749	GPX2
750	NSMAF
751	RPS20
752	SERPINI1
753	ANKRD28
754	TFAM
755	NUP54
756	VPS33B
757	NPL
758	B3GALT5
759	ITGAV
760	ILF2
761	GPD2
762	CCDC33
763	FKBP9
764	PGAM5
765	FAM73B
766	SEMA3C
767	LGALS9
768	SLC22A11
769	SLC22A20
770	FABP6
771	TRRAP
772	AARSD1
773	PLEKHB2
774	HADH
775	TSR2
776	PHKB
777	PLCG1
778	QTRT1
779	UBR7
780	TMEM189
781	MTCH1
782	PPP2R2A
783	SLC7A5
784	NAA38
785	SNAPIN
786	VPS37B
787	NF2
788	PLCB3
789	NUDT16
790	ITGA7
791	PPP2R1B
792	FREM3
793	BMP3
794	KIF1C
795	KIF1A
796	LTBP1
797	TH1L
798	PPM1E
799	TOR1AIP1
800	EIF2AK2
801	UCK2
802	RPL6
803	DDX23
804	CALML5
805	COPS7B
806	DOCK10
807	HAT1
808	CCDC185
809	PCCA
810	EIF2S3
811	EIF2S3L
812	FHOD1
813	RAB32
814	KCTD3
815	H2AFV
816	H2AFZ
817	EIF2AK4
818	QPCT
819	CAPN2
820	EPHA4
821	POLR2H
822	MRPL30
823	PRSS23
824	PCBD1
825	SAP30BP
826	NQO2
827	UQCRB
828	ACP2
829	EXOSC4
830	PSMF1
831	DDAH1
832	PRKCG
833	CCL24
834	CDCP1
835	TPM4
836	UBE2N
837	CREG1
838	DCTN3
839	RBM28
840	CSTF2
841	FERMT3
842	CRK
843	WDR7
844	CBL
845	CSF3
846	IDH3A
847	USMG5
848	CKMT1A
849	CKMT1B
850	HECTD3
851	CACNA2D3
852	ATG16L2
853	CST3
854	SAMD8
855	AATF
856	CALB2
857	COL9A3
858	MICALL1
859	ITGB4
860	RTCD1
861	RTCA
862	C20orf114
863	BPIFB1
864	HSPE1
865	ARHGAP8
866	C3orf10
867	KIF21B
868	SPTBN5
869	SEC63
870	RAB5C
871	CPE
872	ATP6V1F
873	ELFN1
874	ATP5H
875	NUDT9
876	ACTR3
877	AGRN
878	NSF
879	PAM
880	C18orf17
881	PRKDC
882	ACTR3B
883	PCSK1N
884	ISG20
885	BOP1
886	MRPS23
887	LMAN1
888	PRTFDC1
889	TPM1
890	WDR4
891	BCAS2
892	GRSF1
893	GPC3
894	MCM3
895	METAP2
896	PRPF8
897	TMED4
898	TAPT1
899	STAT5A
900	NDUFA5
901	PFN1
902	PFN2
903	TSPAN8
904	DBN1
905	TTYH3
906	UTP15
907	PLSCR3
908	IDH2
909	DST
910	COX2
911	MTCO2
912	ANK3
913	BTD
914	GMDS
915	CXCL3
916	CPNE1
917	NDUFB3
918	DLD
919	CPNE2
920	PCID2
921	CKS2
922	GALNT3
923	STK25
924	ARID1B
925	TWF2
926	AFG3L2
927	ALDOB
928	HDHD3
929	GCFC2
930	MLL
931	PDS5B
932	MST4
933	STK24
934	EDAR
935	F2
936	MYCBP
937	GTPBP4
938	TRAPPC4
939	TSPAN4
940	VAMP7
941	HLAA
942	TSN
943	SHMT2
944	RAB31
945	HLADRA
946	MYO18B
947	EBAG9
948	GNAI2
949	HSPA1A
950	HSPA1B
951	RAB13
952	ASGR2
953	UPK1B
954	KANK3
955	EIF3D
956	MANEA
957	HMGB3
958	ANPEP
959	PHF5A
960	SF3B1
961	RPL35
962	S100A11
963	RAB10
964	PON1
965	OAF
966	KCNJ6
967	MYO1B
968	ANXA6
969	PSME2
970	PYGL
971	PYGB
972	OLFML2B
973	LRRC16B
974	C7orf50
975	SAMD9
976	CCBL1
977	CDK9
978	SMC6
979	LAMA5
980	NUP50
981	PXDN
982	ASAH2
983	RPL37A
984	TOP2B
985	MITD1
986	RPL29
987	LLPH
988	RAB8B
989	RAB8A
990	LMCD1
991	VAPB
992	FGL1
993	AHSA1
994	SHB
995	ASF1A
996	ASF1B
997	UTRN
998	FYB
999	SOWAHA
1000	FAM82B
1001	KCTD12
1002	PNMA2
1003	LOXL1
1004	HRASLS2
1005	DSC1
1006	MRPL37
1007	PSMB5
1008	IAH1
1009	GMPS
1010	FERMT2
1011	PSMC5
1012	CDK7
1013	RNASE1
1014	ESPN
1015	NETO2
1016	SUPT4H1
1017	RNUXA
1018	PHAX
1019	OSMR
1020	PLTP
1021	MGAT5
1022	TGFBI
1023	MEGF8
1024	KLHL40
1025	MRRF
1026	MYO1C
1027	EPGN
1028	IRF6
1029	WARS2
1030	USP10
1031	CCT8
1032	C11orf84
1033	KCTD8
1034	MCM7
1035	AP3D1
1036	CRB1
1037	ECHDC1
1038	ESD
1039	UBE2D2
1040	UBE2D3
1041	TNFRSF19
1042	GLTP
1043	LSR
1044	CHORDC1
1045	PSMB8
1046	SPRYD4
1047	CD5L
1048	GOT2
1049	CXADR
1050	GSR
1051	MAP4K2
1052	ACAA2
1053	GLT8D2
1054	CS
1055	SERPINF2
1056	PDIA6
1057	UQCC
1058	OASL
1059	SSSCA1
1060	WBP2
1061	TMPRSS2
1062	HS6ST2
1063	SEMA4A
1064	TMOD2
1065	TMOD3
1066	UBLCP1
1067	TMEM25
1068	NLGN1
1069	ASCC3
1070	MXRA8
1071	MSLN
1072	AMACR
1073	CPOX
1074	MAD2L1
1075	PLXNB2
1076	RNASE4
1077	NUDT2
1078	ATP6V1B2
1079	SNX18
1080	RAB22A
1081	ABCC1
1082	DEF6
1083	IGFALS
1084	CLYBL
1085	MSMP
1086	LCP2
1087	SYNRG
1088	LGI2
1089	EPHB2
1090	TYRO3
1091	TBC1D20
1092	MRPL18
1093	GCSH
1094	RPL36
1095	MTERFD1
1096	ATP6V1E1
1097	TBCD
1098	SYNJ2
1099	PRPF3
1100	METT10D
1101	C6orf190
1102	C19orf46
1103	CLIC4
1104	ZNF845
1105	UBA2
1106	LAMA4
1107	ORM1
1108	ORM2
1109	SLIT1
1110	SNW1
1111	PDLIM2
1112	DCI
1113	ECI1
1114	CTBP2
1115	GGACT
1116	TG
1117	PROM1
1118	OSCAR
1119	INS
1120	SMPDL3A
1121	ADPGK
1122	SSH1
1123	SSH2
1124	SSH3
1125	IFT140
1126	PPP5C
1127	C6orf203
1128	XPO5
1129	KIF2C
1130	ATP6V1B1
1131	EXOSC2
1132	NASP
1133	EIF3K
1134	LYPD5
1135	PSME1
1136	KLC2
1137	SF3B14
1138	SF3B6
1139	ENO3
1140	STRAP
1141	VPS25
1142	ANXA1
1143	CLDN1
1144	LIMS1
1145	NME1
1146	MAP4K4
1147	EIF2B3
1148	CMBL
1149	ADH5
1150	TMEM45B
1151	SCN5A
1152	DYNC2H1
1153	UBE2K
1154	TMTC3
1155	TAGLN
1156	PDCD11
1157	NME2
1158	NME1NME2
1159	PRNP
1160	NNT
1161	CAP2
1162	SCYE1
1163	AIMP1
1164	CRB3
1165	PIH1D1
1166	HNRNPR
1167	TAGLN2
1168	ASPM
1169	PRPF38A
1170	RNMT
1171	GTF2A1
1172	GGCT
1173	CLDN7
1174	DNAJA2
1175	NPEPL1
1176	KIAA1279
1177	STARD9
1178	MMP11
1179	MTHFD1
1180	UGCGL2
1181	UGGT2
1182	RPL31
1183	LRIG2
1184	RNASE7
1185	SDC4
1186	SPINT1
1187	PACSIN3
1188	GBP2
1189	BAIAP2L2
1190	PTPRF
1191	COX6C
1192	TIMP1
1193	KIF15
1194	C2orf76
1195	ATIC
1196	BLOC1S1
1197	SLIT3
1198	PTTG1IP
1199	SEMA4C
1200	STXBP1
1201	CX3CL1
1202	SYT4
1203	RPL23A
1204	RPL22L1
1205	TOMM34
1206	SSR3
1207	MYL1
1208	SPAG17
1209	DDB2
1210	MORF4L1
1211	MYLPF
1212	SET
1213	PADI1
1214	IL4I1
1215	CA9
1216	PPP6C
1217	FGF9
1218	PMVK
1219	MRPS22
1220	BAZ1B
1221	HYI
1222	VTN
1223	IMPAD1
1224	SYPL1
1225	KREMEN1
1226	COPE
1227	HS3ST3A1
1228	RPN2
1229	PRTG
1230	C4orf48
1231	TNFRSF10A
1232	CELSR1
1233	TACSTD1
1234	EPCAM
1235	EXOSC10
1236	GOT1
1237	KIAA0319
1238	STXBP3
1239	EXOSC1
1240	NCAPD2
1241	DNAJB11
1242	SIL1
1243	PLXND1
1244	RELL1
1245	TNFRSF11A
1246	COL18A1
1247	IGFL1
1248	C11orf31
1249	RPS14
1250	CDCA8
1251	NIPSNAP1
1252	USP48
1253	ZFP90
1254	ITGA1
1255	COL15A1
1256	LRPAP1
1257	EMILIN1
1258	CRTAC1
1259	SEMA3G
1260	STXBP2
1261	TMX1
1262	GAS6
1263	RPL13
1264	ICAM1
1265	EIF2A
1266	AK2
1267	PAF1
1268	PTPRS
1269	TNFRSF1B
1270	LHPP
1271	DYNC1LI2
1272	POLA1
1273	RPL22
1274	CTSF
1275	DPYD
1276	SLC34A2
1277	CRELD1
1278	DOCK2
1279	ACO2
1280	PGD
1281	BAG2
1282	GRIPAP1
1283	CCDC142
1284	RPL11
1285	ZBTB8OS
1286	GLRX
1287	ARFIP1
1288	CLN5
1289	CCAR1
1290	ATP5L
1291	PSD
1292	TGM5
1293	THTPA
1294	PGLYRP2
1295	NT5DC1
1296	CLTC
1297	CLTCL1
1298	CCDC168
1299	AURKB
1300	MYH11
1301	PRSS8
1302	NUB1
1303	CWF19L1
1304	CDA
1305	SPINT2
1306	BCAN
1307	ERLIN2
1308	NAE1
1309	WDR12
1310	PCDH24
1311	PHB2
1312	RABEP1
1313	SRFBP1
1314	MYH9
1315	CLEC3A
1316	UBE2R2
1317	MED22
1318	LANCL1
1319	BAG1
1320	ARHGEF16
1321	ASPH
1322	TXN2
1323	FOLR1
1324	MYH10
1325	PFDN5
1326	DCTN1
1327	NEDD4
1328	SCAMP3
1329	SCN2A
1330	NACC1
1331	ADA
1332	HDAC1
1333	GTF2I
1334	STAT2
1335	RNLS
1336	ANXA5
1337	STAT3
1338	SPTBN4
1339	FAM50A
1340	CST1
1341	PVRL2
1342	CXCL1
1343	PCYOX1L
1344	PDIA5
1345	XPNPEP2
1346	ITGA2B
1347	PVR
1348	PTPRU
1349	EPHB3
1350	CXCL2
1351	PDXP
1352	LYVE1
1353	BTBD8
1354	RAB35
1355	HIRIP3
1356	TRAP1
1357	SCIN
1358	STCH
1359	HSPA13
1360	C12orf5
1361	TIGAR
1362	CACNA1A
1363	CACNA1E
1364	GPC4
1365	PENK
1366	PLXDC2
1367	NHLRC3
1368	CD99
1369	SDK1
1370	TSPAN9
1371	MOGS
1372	RCN1
1373	ATP1B1
1374	SLC39A7
1375	TACSTD2
1376	RPS4X
1377	RPS4Y2
1378	ZNF706
1379	GAL
1380	GUSB
1381	TNFRSF12A
1382	LCP1
1383	SUMF2
1384	HBS1L
1385	C1orf57
1386	SI
1387	LOC93432
1388	AGA
1389	LPHN1
1390	SBF2
1391	SBF1
1392	GPX3
1393	MDP1
1394	PVRL1
1395	PTP4A1
1396	KCTD1
1397	ARPC5L
1398	MRPL23
1399	EFNB1
1400	CST4
1401	S100A3
1402	CDC34
1403	PARD6A
1404	HDGFRP3
1405	SCN4A
1406	LRIG1
1407	CACHD1
1408	NFASC
1409	NMB
1410	CHRNB2
1411	CTSZ
1412	MANEAL
1413	WIF1
1414	FAM83H
1415	ENPP2
1416	C6
1417	KLK7
1418	GNA15
1419	MIA
1420	CST6
1421	DSG2
1422	NT5C
1423	HIST1H3E
1424	HIST1H3C
1425	HIST2H3D
1426	HIST2H3A
1427	HIST2H3C
1428	H3F3A
1429	H3F3B
1430	H3F3C
1431	HIST3H3
1432	PVRL3
1433	DOCK5
1434	HPX
1435	TXNDC17
1436	INPPL1
1437	RHBDF2
1438	SRPRB
1439	SEMA3E
1440	COPS3
1441	B3GALNT1
1442	OCIAD2
1443	VAPA
1444	C12orf57
1445	CAND1
1446	DHTKD1
1447	RAB3A
1448	HCFC1
1449	EDC4
1450	PBXIP1
1451	IRS4
1452	PTDSS1
1453	PKN1
1454	CIRBP
1455	CCS
1456	KLHL8
1457	TNIK
1458	RANGAP1
1459	LRBA
1460	EFHD1
1461	CACYBP
1462	GBP1
1463	MVD
1464	UBR2
1465	UAP1L1
1466	PDDC1
1467	WDR44
1468	KDM4A
1469	ASL
1470	ZW10
1471	VCP
1472	NUP153
1473	RPE
1474	C14orf94
1475	RNPEP
1476	SNX1
1477	SRP72
1478	CHD4
1479	MRPL44
1480	PRDX2
1481	CPD
1482	AKT1S1
1483	SYMPK
1484	ZMAT2
1485	MTAP
1486	CFL1
1487	DSTN
1488	CFL2
1489	AGXT
1490	TTR
1491	VPS18
1492	LETM1
1493	TECPR2
1494	ANXA3
1495	KRT35
1496	CRIP2
1497	RBBP7
1498	ADIRF
1499	GPD1
1500	AK3L2
1501	AK4
1502	FBLIM1
1503	PARK7
1504	ZHX3
1505	SERPINB7
1506	FBXO41
1507	ABCA12
1508	CHMP2B
1509	NXNL1
1510	PSME3
1511	CILP2
1512	CCT2
1513	SQSTM1
1514	SLC39A4
1515	DPP6
1516	PABPC1L2B
1517	APOA5
1518	CLDN4
1519	CCT5
1520	ABAT
1521	WHSC2
1522	FUS
1523	CETN2
1524	CBX3
1525	FAF1
1526	PKN2
1527	INTS7
1528	HNRNPCL1
1529	HNRNPC
1530	CA1
1531	GGH
1532	PPT1
1533	PRKAR1B
1534	MPST
1535	TMEM35
1536	RBBP9
1537	TSPAN6
1538	FNTB
1539	MICAL1
1540	SUCLG2
1541	HSD17B8
1542	SRPX2
1543	UBE2C
1544	KIF11
1545	FRY
1546	ATP6V1G2
1547	ATP6V1G1
1548	JAGN1
1549	DCBLD2
1550	FDXR
1551	CMYA5
1552	RAB5A
1553	LZIC
1554	WBSCR22
1555	EIF3H
1556	AKR1B1
1557	COX5B
1558	SERPING1
1559	TSPAN7
1560	BCCIP
1561	REG4
1562	NDUFAB1
1563	PSMA8
1564	CRYL1
1565	SND1
1566	HECW2
1567	STMN1
1568	2014-09-10
1569	FBXL18
1570	C6orf130
1571	HNMT
1572	ARHGEF10L
1573	BPNT1
1574	SYNE2
1575	PRPF4
1576	DR1
1577	CSNK1A1
1578	SCRN2
1579	BCL2L13
1580	TOMM6
1581	OGT
1582	CLDN10
1583	EWSR1
1584	FYCO1
1585	GTF2B
1586	KRT6B
1587	KRT6C
1588	KRT6A
1589	BST2
1590	CAMK2D
1591	LRP11
1592	CNTNAP3
1593	NXT1
1594	ATP5J2
1595	ANAPC5
1596	SLC25A17
1597	RECQL
1598	RPLP1
1599	HDDC2
1600	RAB3B
1601	EXOSC7
1602	GALM
1603	ADAMTSL3
1604	CADM1
1605	RNF181
1606	PEF1
1607	RSF1
1608	SART3
1609	TPP2
1610	COG1
1611	CYB5B
1612	ANTXR1
1613	PAICS
1614	NCSTN
1615	HSPA1L
1616	DNAJC11
1617	TM9SF4
1618	KIF2A
1619	ALDH1A3
1620	RAB14
1621	KLK5
1622	NISCH
1623	SPTLC1
1624	PUF60
1625	LMNB1
1626	IVD
1627	FAM208A
1628	MRPS5
1629	EFHD2
1630	DDX19B
1631	DDX19A
1632	HP1BP3
1633	MVP
1634	WDR5
1635	EPHB6
1636	WDR20
1637	GPHN
1638	SF3B2
1639	SYNCRIP
1640	WDR33
1641	GTPBP1
1642	GALK2
1643	CIP29
1644	SARNP
1645	PDCD6IP
1646	MKI67IP
1647	NIFK
1648	AKR1B10
1649	SF1
1650	ZCCHC3
1651	PCM1
1652	PAWR
1653	NEDD4L
1654	CRYZ
1655	VDAC2
1656	PTGDS
1657	PGAM2
1658	FAM115C
1659	LDHAL6A
1660	CAMK2A
1661	SNX9
1662	SOD1
1663	SELENBP1
1664	SLC6A6
1665	ANXA4
1666	COTL1
1667	TMEM214
1668	HTT
1669	LDHA
1670	LDHB
1671	SPN
1672	UNC13D
1673	DOCK8
1674	RPP40
1675	EPRS
1676	TFF1
1677	HERC1
1678	ICAM3
1679	EEF1D
1680	SON
1681	FAM44A
1682	GSS
1683	DHX16
1684	EIF3F
1685	TUBGCP3
1686	FAM184A
1687	PIP4K2A
1688	ANO2
1689	NUP205
1690	LMNB2
1691	NPDC1
1692	UXT
1693	DCK
1694	DNAJB9
1695	CTNNB1
1696	NAIP
1697	KRT36
1698	LARP1
1699	TMEM67
1700	C12orf30
1701	NAA25
1702	LCMT1
1703	HPRT1
1704	SORL1
1705	CXorf15
1706	LRGUK
1707	UBR4
1708	RBM22
1709	CD93
1710	CUL5
1711	PARVA
1712	ZFR2
1713	SYNE1
1714	CDK4
1715	GTF2H1
1716	NAGPA
1717	EXOC5
1718	CAMK2G
1719	EIF4A3
1720	DPP9
1721	PPIE
1722	GPRC5A
1723	TOLLIP
1724	CAMK2B
1725	EIF4E
1726	FABP5
1727	RECK
1728	RUVBL2
1729	MAP1B
1730	ALOX12B
1731	SEC23B
1732	PHPT1
1733	BCKDHA
1734	PPIH
1735	FZD9
1736	USP11
1737	UMPS
1738	ABHD10
1739	MAGOHB
1740	BPIL1
1741	DHX8
1742	2014-09-11
1743	41893
1744	2014-09-11
1745	PNN
1746	MMAB
1747	TRAPPC2L
1748	KIAA1429
1749	ITGA4
1750	RASA3
1751	GLMN
1752	CD63
1753	TMED9
1754	UGT1A1
1755	SAP18
1756	KIAA1033
1757	RPP30
1758	COASY
1759	ATP6AP2
1760	RPS3A
1761	MEP1A
1762	BLVRB
1763	PCMT1
1764	PRG4
1765	SLC25A12
1766	ACAT1
1767	TMTC4
1768	PPIL4
1769	COL8A1
1770	MAPRE2
1771	MAPRE1
1772	MAPRE3
1773	THOC3
1774	COMMD10
1775	SNRPA
1776	CHEK1
1777	VDAC1
1778	INSRR
1779	FAM181B
1780	RPS3
1781	MSH2
1782	TRIM74
1783	BRCC3
1784	LEPRE1
1785	EIF6
1786	AXL
1787	PCDHB10
1788	ATXN7L2
1789	SMARCC2
1790	NPW
1791	SPINK4
1792	EFNB2
1793	RNF149
1794	GALNT4
1795	TSG101
1796	FRRS1
1797	LOXL4
1798	LAD1
1799	BTAF1
1800	MBNL1
1801	ATPIF1
1802	PIGK
1803	RAD23A
1804	SLC35F6
1805	SUPT16H
1806	HELZ2
1807	STAT5B
1808	RBM12B
1809	RBM12
1810	ANXA8L2
1811	ANXA8
1812	C6orf211
1813	SDF2
1814	PTCD3
1815	ACSF2
1816	RAB2A
1817	ARPC1B
1818	PDLIM5
1819	SRI
1820	GCA
1821	GTF2A2
1822	SNRPE
1823	HDAC2
1824	PIK3C2G
1825	LGALS4
1826	GDA
1827	GPX1
1828	STC2
1829	TMEM132A
1830	EXT2
1831	WDR36
1832	CCL20
1833	MOXD1
1834	FABP4
1835	AHNAK2
1836	ACTC1
1837	ACTA1
1838	MYL6
1839	THUMPD3
1840	MTPN
1841	C1orf68
1842	XP32
1843	KPRP
1844	DYNLL1
1845	ACTA2
1846	IL32
1847	DNPEP
1848	GFPT1
1849	GFPT2
1850	ASNS
1851	LYPLA1
1852	LYPLA2
1853	CATSPERG
1854	PRSS3
1855	COBLL1
1856	ITGB8
1857	VDAC3
1858	NT5E
1859	PI4KA
1860	CDH2
1861	ZNF721
1862	PRMT3
1863	POLR2M
1864	ACY3
1865	ATRN
1866	CD48
1867	VASN
1868	JUNB
1869	BPIFC
1870	IPO7
1871	TM4SF1
1872	GINS2
1873	ATG4B
1874	PFKP
1875	TTC12
1876	TBPL1
1877	QPRT
1878	PITX1
1879	SRRM1
1880	PCBP1
1881	TPM2
1882	ABCC3
1883	UBA7
1884	WDR6
1885	ARL2BP
1886	GTF3C1
1887	SERPINB5
1888	PLAT
1889	RHOF
1890	FBXO6
1891	IREB2
1892	PSAT1
1893	C1orf78
1894	PCYT1A
1895	PDXDC1
1896	CAPN7
1897	CAPS
1898	SFRS15
1899	CCDC25
1900	BID
1901	ARHGEF19
1902	TPD52
1903	RTBDN
1904	ATP11A
1905	VPS16
1906	TSSK1B
1907	ACTB
1908	PHRF1
1909	POTEKP
1910	POLR2E
1911	CALD1
1912	ILK
1913	PPP2CB
1914	RABGAP1
1915	EIF2B1
1916	DIDO1
1917	SERPINB8
1918	PXN
1919	OGFR
1920	YWHAE
1921	MORC1
1922	CTNND1
1923	CHMP1A
1924	POMGNT1
1925	TRIP13
1926	RAB18
1927	CACNA1G
1928	MTMR3
1929	GDI1
1930	PPP2CA
1931	STRN3
1932	RELA
1933	NDRG3
1934	PLS3
1935	ACACA
1936	STRN
1937	XPOT
1938	NEK7
1939	MAST3
1940	PI4K2A
1941	NIN
1942	ZNF326
1943	ATXN3L
1944	NPNT
1945	TOM1
1946	LRRTM1
1947	SH3GLB2
1948	CPM
1949	SF3A2
1950	COG7
1951	ATP6V1A
1952	CASP8
1953	KRT20
1954	TRIM22
1955	PDS5A
1956	CPLX2
1957	EML3
1958	ITIH1
1959	GOLGA3
1960	FBXO2
1961	DISP2
1962	CLEC4F
1963	TCEB1
1964	MAPKAPK3
1965	EML4
1966	NIP30
1967	FAM192A
1968	PTBP1
1969	POLD1
1970	C9orf64
1971	INHBB
1972	REEP6
1973	SULT2B1
1974	SDSL
1975	KIAA0556
1976	TNRC18
1977	ADAMTSL2
1978	BAX
1979	ENO1
1980	OR2W3
1981	TPMT
1982	MAP1A
1983	PTBP3
1984	SATB1
1985	ACTN1
1986	CRYAB
1987	FAT3
1988	WDR64
1989	RFC1
1990	SNRPB2
1991	PHF3
1992	RRBP1
1993	MGMT
1994	2014-09-01
1995	CD44
1996	YWHAZ
1997	PLSCR1
1998	SENP7
[truncated: 5,002 more rows]
